# Supplementary material for: Narrative competence disparities between Children’s hospital and General hospital in China: A comparative survey
Source: PLoS One. 2024 Nov 7;19(11):e0310375. doi: 10.1371/journal.pone.0310375 (PMC11542768; doi:10.1371/journal.pone.0310375)
Supplement: S1 Dataset — (ZIP) [file pone.0310375.s001.zip]

Archive with 2 entries (2 files):
- General hospital.sav
- Children's hopital.sav
